# Supplementary material for: Identification of Factors Affecting Environmental Contamination Represented by Post-Hatching Eggshells of a Common Colonial Waterbird with Usage of Artificial Neural Networks
Source: Sensors (Basel). 2022 May 13;22(10):3723. doi: 10.3390/s22103723 (PMC9143455; doi:10.3390/s22103723)
Supplement: Supplementary file 1 [file sensors-22-03723-s001.zip]

Archive with 1 entries (1 files):
- sensors-1700562-supplementary.pdf
